# Supplementary material for: Using Background Knowledge from Preceding Studies for Building a Random Forest Prediction Model: A Plasmode Simulation Study
Source: Entropy (Basel). 2022 Jun 20;24(6):847. doi: 10.3390/e24060847 (PMC9222226; doi:10.3390/e24060847)
Supplement: Supplementary file 1 [file entropy-24-00847-s001.zip]

Archive with 1 entries (1 files):
- entropy-1727795-supplementary.pdf
